# Supplementary material for: Development of Multilayer Nanoparticles for the Delivery of Peptide-Based Subunit Vaccine against Group A Streptococcus
Source: Pharmaceutics. 2022 Oct 10;14(10):2151. doi: 10.3390/pharmaceutics14102151 (PMC9610843; doi:10.3390/pharmaceutics14102151)
Supplement: Supplementary file 1 [file pharmaceutics-14-02151-s001.zip]

Archive with 1 entries (1 files):
- pharmaceutics-1946479-supplementary.pdf
